# Supplementary material for: In silico analysis reveals mir-98-5p as a potential inhibitor of tumor cell proliferation and metastasis in colorectal cancer by targeting the fzd3 receptor of the Wnt signaling pathway
Source: J Genet Eng Biotechnol. 2023 Jul 19;21:79. doi: 10.1186/s43141-023-00532-7 (PMC10356717; doi:10.1186/s43141-023-00532-7)
Supplement: Supplementary file 1 — Additional file 1. Supplementary Data. [file 43141_2023_532_MOESM1_ESM.xlsx]

## Sheet: GSE8671
Gene symbol	ID	Adjusted P Value	P Value	logFC	Gene name
TCN1	205513_at	4.1e-25	3.45e-28	6.61643	transcobalamin 1
CDH3	203256_at	2.81e-31	1.03e-35	6.37212	cadherin 3
CEMIP	212942_s_at	1.03e-30	9.4e-35	6.01332	cell migration inducing hyaluronan binding protein
MMP7	204259_at	1.04e-24	1.02e-27	5.62794	matrix metallopeptidase 7
DEFA6	207814_at	5.42e-11	2.79e-12	5.52167	defensin alpha 6
KLK10	209792_s_at	3.13e-17	3.72e-19	5.16647	kallikrein related peptidase 10
C2CD4A	241031_at	2.49e-22	5.74e-25	5.05301	C2 calcium dependent domain containing 4A
SLCO1B3	206354_at	1.42e-17	1.55e-19	4.83248	solute carrier organic anion transporter family member 1B3
DPEP1	205983_at	1.13e-17	1.2e-19	4.81591	dipeptidase 1 (renal)
FOXQ1	227475_at	2.29e-27	8.38e-31	4.56058	forkhead box Q1
MMP3	205828_at	4.23e-15	8.8e-17	4.29992	matrix metallopeptidase 3
TACSTD2	202286_s_at	1.32e-21	3.83e-24	4.19257	tumor-associated calcium signal transducer 2
CLDN2	223509_at	1.15e-19	6.52e-22	4.17976	claudin 2
S100A2	204268_at	1.69e-21	5.04e-24	4.14367	S100 calcium binding protein A2
MSX2	210319_x_at	5.28e-14	1.45e-15	4.0096	msh homeobox 2
MSX2	205555_s_at	1.62e-11	7.44e-13	3.95056	msh homeobox 2
ASCL2	207607_at	1.99e-15	3.81e-17	3.91093	achaete-scute family bHLH transcription factor 2
CHI3L1	209396_s_at	4.14e-13	1.38e-14	3.88602	chitinase 3 like 1
CRNDE	238021_s_at	3.58e-15	7.31e-17	3.77117	colorectal neoplasia differentially expressed (non-protein coding)

## Sheet: GSE25071
Gene symbol	ID	Adjusted P Value	P Value	logFC	Gene name
CDH3	188051	1.26e-16	8.99e-20	7.99641	cadherin 3
MMP7	145919	2.22e-06	1.08e-07	7.00621	matrix metallopeptidase 7
MMP3	141151	9.59e-06	5.94e-07	6.22416	matrix metallopeptidase 3
REG1A	162525	0.00329	0.000653	5.9222	regenerating family member 1 alpha
DPEP1	140625	1.8e-05	1.25e-06	5.50629	dipeptidase 1 (renal)
SPP1	186825	0.000972	0.000148	5.38879	secreted phosphoprotein 1
KLK10	106323	0.000555	7.55e-05	5.08784	kallikrein related peptidase 10
INHBA	193064	3.33e-10	3.81e-12	5.07583	inhibin beta A subunit
TACSTD2	201036	0.00173	0.0003	5.07157	tumor-associated calcium signal transducer 2
UBD	113428	2.78e-06	1.4e-07	5.05474	ubiquitin D
KRT23	109356	0.00741	0.00178	4.77209	keratin 23
S100A8	196494	8.8e-08	2.57e-09	4.76512	S100 calcium binding protein A8
CXCL8	176899	2.15e-06	1.04e-07	4.73554	C-X-C motif chemokine ligand 8
SFRP4	169003	0.00232	0.000429	4.70687	secreted frizzled related protein 4
S100A9	101798	3.5e-11	2.62e-13	4.43967	S100 calcium binding protein A9
CXCL10	215187	1.09e-05	6.88e-07	4.43374	C-X-C motif chemokine ligand 10
CLDN2	185920	0.00061	8.43e-05	4.33089	claudin 2
LY6G6D	125566	0.0145	0.00408	4.2118	lymphocyte antigen 6 complex, locus G6D
SAA1	203394	0.00243	0.000452	4.1943	serum amyloid A1

## Sheet: GSE39582
Gene symbol	ID	Adjusted P Value	P Value	logFC	Gene name
CDH3	188051	1.26e-16	8.99e-20	7.99641	cadherin 3
MMP7	145919	2.22e-06	1.08e-07	7.00621	matrix metallopeptidase 7
MMP3	141151	9.59e-06	5.94e-07	6.22416	matrix metallopeptidase 3
REG1A	162525	0.00329	0.000653	5.9222	regenerating family member 1 alpha
DPEP1	140625	1.8e-05	1.25e-06	5.50629	dipeptidase 1 (renal)
SPP1	186825	0.000972	0.000148	5.38879	secreted phosphoprotein 1
KLK10	106323	0.000555	7.55e-05	5.08784	kallikrein related peptidase 10
INHBA	193064	3.33e-10	3.81e-12	5.07583	inhibin beta A subunit
TACSTD2	201036	0.00173	0.0003	5.07157	tumor-associated calcium signal transducer 2
UBD	113428	2.78e-06	1.4e-07	5.05474	ubiquitin D
KRT23	109356	0.00741	0.00178	4.77209	keratin 23
S100A8	196494	8.8e-08	2.57e-09	4.76512	S100 calcium binding protein A8
CXCL8	176899	2.15e-06	1.04e-07	4.73554	C-X-C motif chemokine ligand 8
SFRP4	169003	0.00232	0.000429	4.70687	secreted frizzled related protein 4
S100A9	101798	3.5e-11	2.62e-13	4.43967	S100 calcium binding protein A9
CXCL10	215187	1.09e-05	6.88e-07	4.43374	C-X-C motif chemokine ligand 10
CLDN2	185920	0.00061	8.43e-05	4.33089	claudin 2
LY6G6D	125566	0.0145	0.00408	4.2118	lymphocyte antigen 6 complex, locus G6D
SAA1	203394	0.00243	0.000452	4.1943	serum amyloid A1

## Sheet: GSE41657
Gene symbol	ID	Adjusted P Value	P Value	logFC	Gene name
MMP7	A_23_P52761	3.8e-12	2.18e-14	6.18228	matrix metallopeptidase 7
KRT80	A_24_P331704	5.7e-18	1.11e-21	5.93833	keratin 80
PPP6R1	A_23_P119448	3.9e-08	1.63e-09	5.51459	protein phosphatase 6 regulatory subunit 1
IRX5	A_23_P9779	1.8e-08	6.55e-10	5.51136	iroquois homeobox 5
CABP7	A_24_P177236	1.69e-07	9.01e-09	5.36025	calcium binding protein 7
LRRC2	A_23_P155463	4.29e-08	1.82e-09	5.34972	leucine rich repeat containing 2
CLDN1	A_23_P57784	3.65e-17	1.5e-20	5.27447	claudin 1
RPA4	A_23_P254212	1.04e-07	5.11e-09	5.05172	replication protein A4
CD86	A_24_P131589	9.33e-10	1.87e-11	5.04939	CD86 molecule
KLK10	A_23_P107911	1.69e-07	9.06e-09	4.86526	kallikrein related peptidase 10
MMP3	A_23_P161698	4.18e-07	2.62e-08	4.7909	matrix metallopeptidase 3
ATXN3L	A_23_P361744	2.17e-06	1.82e-07	4.77249	ataxin 3 like
CEMIP	A_23_P324754	1.49e-15	1.41e-18	4.75846	cell migration inducing hyaluronan binding protein
RBM22	A_24_P46484	2.09e-06	1.74e-07	4.74482	RNA binding motif protein 22
CA9	A_23_P157793	7.04e-09	2.14e-10	4.60479	carbonic anhydrase 9
FABP6	A_23_P43846	3.42e-08	1.4e-09	4.49592	fatty acid binding protein 6
CGB1	A_23_P39095	1.01e-05	1.12e-06	4.4342	chorionic gonadotropin beta subunit 1
FOXQ1	A_32_P164246	7.34e-13	2.75e-15	4.38856	forkhead box Q1
REG1A	A_23_P90743	5.25e-05	7.82e-06	4.25572	regenerating family member 1 alpha

## Sheet: GSE62321
Gene symbol	ID	Adjusted P Value	P Value	logFC	Gene name
INHBA	227140_at	2.74e-11	1.52e-14	4.21215	inhibin beta A subunit
FOXQ1	227475_at	1.37e-11	6.2e-15	3.72159	forkhead box Q1
ASCL2	229215_at	4.34e-12	1.03e-15	3.70227	achaete-scute family bHLH transcription factor 2
ZFAS1	229899_s_at	6.71e-09	1.98e-11	3.61066	ZNFX1 antisense RNA 1
CRNDE	238021_s_at	2.29e-07	1.48e-09	3.47697	colorectal neoplasia differentially expressed (non-protein coding)
PABPC1L	226670_s_at	1.87e-07	1.13e-09	3.42783	poly(A) binding protein cytoplasmic 1 like
CTHRC1	225681_at	2.53e-09	5.52e-12	3.24871	collagen triple helix repeat containing 1
CDCA5	224753_at	5.66e-07	4.8e-09	3.02455	cell division cycle associated 5
ADAMTS2	226311_at	1.07e-07	5.41e-10	3.01255	ADAM metallopeptidase with thrombospondin type 1 motif 2
CLDN2	223509_at	9.03e-06	1.44e-07	2.99831	claudin 2
CRNDE	238022_at	6.24e-06	8.88e-08	2.99123	colorectal neoplasia differentially expressed (non-protein coding)
BLACAT1	232105_at	2.58e-08	9.57e-11	2.97825	bladder cancer associated transcript 1 (non-protein coding)
CLDN1	222549_at	9.21e-12	2.99e-15	2.92959	claudin 1
PSAT1	223062_s_at	2.5e-07	1.74e-09	2.70754	phosphoserine aminotransferase 1
SLC6A6	228754_at	1.2e-08	3.85e-11	2.66217	solute carrier family 6 member 6
EPHX4	239579_at	4.28e-07	3.33e-09	2.6608	epoxide hydrolase 4
SFTA2	244056_at	0.000264	8.6e-06	2.61132	surfactant associated 2
DACH1	228915_at	7.97e-10	1.15e-12	2.59836	dachshund family transcription factor 1
FAM3B	227194_at	0.00398	0.000263	2.50621	family with sequence similarity 3 member B
